# Supplementary material for: Cry4Aa and Cry4Ba Mosquito-Active Toxins Utilize Different Domains in Binding to a Particular Culex ALP Isoform: A Functional Toxin Receptor Implicating Differential Actions on Target Larvae
Source: Toxins (Basel). 2022 Sep 21;14(10):652. doi: 10.3390/toxins14100652 (PMC9607545; doi:10.3390/toxins14100652)
Supplement: Supplementary file 1 [file toxins-14-00652-s001.zip]

Archive with 1 entries (1 files):
- toxins-1895913-supplementary.pdf
